# Supplementary material for: Hemozoin as a Diagnostic Biomarker: A Scoping Review of Next-Generation Malaria Detection Technologies
Source: Biosensors (Basel). 2026 Jan 7;16(1):48. doi: 10.3390/bios16010048 (PMC12838641; doi:10.3390/bios16010048)
Supplement: Supplementary file 1 [file biosensors-16-00048-s001.zip]

Archive with 1 entries (1 files):
- biosensors-4055900-supplementary.xlsx
