# Supplementary material for: Hemozoin as a Diagnostic Biomarker: A Scoping Review of Next-Generation Malaria Detection Technologies
Source: Biosensors (Basel). 2026 Jan 7;16(1):48. doi: 10.3390/bios16010048 (PMC12838641; doi:10.3390/bios16010048)
Supplement: Supplementary file 1 [file biosensors-16-00048-s001.zip › biosensors-4055900-supplementary.xlsx]

## Sheet: Sheet1
Table S1. Characteristics of Included Studies on Pigment-Targeted Malaria Detection Technologies (n = 24).
No.	Author–Year	Country	Study Design	Sample / Population	Species	Sample Type	Technology	Principle of Detection	LOD	Reference Standard	Sensitivity	Specificity	Sample Vol	Time to Result	Equipment Required	Setting	Technology Readiness (TRL)	Key Findings	Study-Reported Limitations
1	Arndt et al., 2021	Papua New Guinea	Cross-sectional clinical (n = 956)	Febrile patients at clinics	Plasmodium falciparum, Plasmodium vivax	Whole blood	RMOD	Rotating magnetic field → modulated optical transmission	Not reported	Microscopy	0.82	0.84	100 µL	< 1 minute	RMOD benchtop analyzer	Clinic	6	High performance for Pv; detects residual hemozoin in recent infections	Reduced accuracy at very low-density Pf; residual Hz
2	Yadav 2023	India	Laboratory	β-hematin model	None	Synthetic β-hematin	UTLC–SERS	Raman/SERS vibrational peaks	Not applicable	Not applicable	Not applicable	Not applicable	Not applicable	Not applicable	SERS analytical platform	Laboratory	TRL 3–4	High analytical sensitivity	No clinical validation
3	Xu et al., 2022	China	Laboratory analytical	Clinical whole blood spotted on SERS substrate	P. falciparum	Whole blood	SERS (SnSe1.75–Au)	Defect-rich SnSe1.75 nanoflakes + Au → near/far-field SERS amplification	< 100 iRBC/mL	Microscopy (validation)	1	1	µL-scale (spot on substrate)	~15 minutes	SnSe1.75 nanoflake SERS substrate + Raman spectrometer	Laboratory	4	100% detection across 10 clinical samples (160 points); highly uniform & stable SERS enhancement	Requires specialized nanofabrication
4	de Melo 2021	Brazil	Diagnostic accuracy	Clinical malaria	P. vivax	Fingerprick blood	Gazelle (MO)	Magneto-optical modulation	~50–100 parasites/µL	Microscopy + PCR	82–96%	98–100%	~10 µL	< 3 min	Gazelle device	Field/clinic	TRL 8–9	High specificity; Pv detection	Lower sensitivity at low parasitemia
5	Fernando 2022	Sri Lanka	Diagnostic accuracy	Clinical Pf	P. falciparum	Peripheral blood	Gazelle	Magneto-optical	~100 parasites/µL	Microscopy + PCR	59–80%	>99%	~10 µL	< 3 min	Gazelle	Hospital	TRL 8–9	Excellent specificity	Ring-stage low-density sensitivity
6	Orbán 2021	Thailand	Diagnostic accuracy	Clinical Pf/Pv	Pf/Pv	Whole blood	RMOD	Rotating magneto-optical	5–10 parasites/µL	Microscopy	~90%	90–98%	50–100 µL	Minutes	RMOD setup	Clinical prototype	TRL 6–7	Strong correlation with parasitemia	Prototype; limited settings
7	Orbán 2024	Hungary	Laboratory	Lab Pf culture	P. falciparum	Cultured RBCs	RMOD + ML	Frequency-resolved MO + ML classification	Not applicable	Not applicable	Not applicable	Not applicable	100 µL	Minutes	RMOD lab system	Lab	TRL 4–5	Improved signal classification	No clinical data
8	Jawad et al., 2022	USA (laboratory)	Preclinical in vitro + murine in vivo	P. falciparum cultures; murine PAFC model	Plasmodium falciparum	Whole blood / in vivo vein	Cytophone PAFC	Dual-wavelength laser diode (808/915 nm) → PA excitation + time–color-coded peak detection	Very low (hours post-invasion)	Microscopy (in vitro)	Not reported	Not reported	< 1 µL (in vitro); N/A in vivo	Real-time (< 1 s / pulse)	Portable “rainbow” Cytophone (laser diodes + PA detector)	Laboratory / preclinical	4–5	Detects iRBCs within ~4 hrs of invasion; distinguishes iRBC vs clots vs artefacts	Preclinical; no human clinical validation
9	Nedosekin 2022	USA/Russia	Preclinical	Animal model	P. berghei	In vivo blood	Multispectral PA	Multispectral photoacoustic	Extremely low	Not applicable	Not applicable	Not applicable	In vivo	Real-time	Cytophone laser system	Lab	TRL 2–3	Ultra-sensitive & label-free	Preclinical only
10	Tan 2023	Malaysia	Diagnostic accuracy	Clinical P. knowlesi	P. knowlesi	Blood	Gazelle	Magneto-optical	Not reported	Microscopy/PCR	82–92%	>98%	10 µL	<3 min	Gazelle	Hospital	TRL 8–9	First knowlesi diagnostic assessment	Moderate sample size
11	Orbán 2024	Hungary	Laboratory	Pf culture	P. falciparum	Cultured RBCs	RMOD	Frequency analysis; crystal-size effect	Not applicable	Not applicable	Not applicable	Not applicable	50–100 µL	Minutes	RMOD	Lab	TRL 4–5	Magneto-optical mapping	Lab-only
12	Giacometti 2021	Italy/Cameroon	Clinical prototype	Clinical Pf	P. falciparum	Whole blood	TMek	Magnetophoretic capture	~10 iRBC/µL	Microscopy/PCR	~100%	High	50 µL	<10 min	TMek chip + magnet	Clinic	TRL 6	Highly sensitive prototype	Small sample size
13	Migdalski 2025	Poland	Laboratory	Pf culture	P. falciparum	Cultured RBCs	Raman/2D-COS	Raman spectral correlation	Not applicable	Not applicable	Not applicable	Not applicable	10–50 µL	Minutes	Raman microscope	Lab	TRL 3–4	Spectral mapping	No clinical samples
14	Nallapati 2025	India	Multicentre clinical	Clinical Pf/Pv	Pf/Pv	Whole blood	Hz-MOD	Magneto-optical	~50–100 parasites/µL	Microscopy/PCR	High	>98%	10–20 µL	2–3 min	Hz-MOD	Field/clinic	TRL 7–8	Strong multi-site performance	Early deployment
15	Fontecha 2022	Honduras	Field observational	Clinical Pf	P. falciparum	Whole blood	Gazelle	Magneto-optical	Not stated	Microscopy	Moderate	High	10–20 µL	Minutes	Gazelle	Field	TRL 8	Operationally feasible	Low-density sensitivity
16	Pance 2022	UK	Research tool	iPSC-RBC Pf	P. falciparum	Stem-cell RBCs	Flow cytometry	Hemozoin-induced scatter	Not applicable	Not applicable	Not applicable	Not applicable	Variable	Minutes	Flow cytometer	Research lab	TRL 2–3	Quantifies Hz	Not diagnostic
17	Kwon 2025	Korea	Laboratory	Pf culture	P. falciparum	Cultured RBCs	Hyperspectral imaging	Spectral signature	Not applicable	Not applicable	Not applicable	Not applicable	Slide	Minutes	Hyperspectral microscope	Laboratory	TRL 3–4	Stage differentiation	No clinical validation
18	Kara 2021	Turkey	Laboratory	β-hematin	None	Synthetic	MO ON–OFF	Magneto-optical switching	Not applicable	Not applicable	Not applicable	Not applicable	Small vol	Minutes	MO setup	Laboratory	TRL 3	Stable MO signal	Lab-only
19	Raccio 2020	USA	Laboratory	β-hematin	None	Synthetic	ATRP catalytic assay	Polymerization catalysis	Extremely low	Not applicable	Not applicable	Not applicable	µL	Minutes–hours	ATRP chemistry	Laboratory	TRL 3	High-sensitivity chemical detection	Complex workflow
20	Srinamon 2022	Africa	Prognostic cohort	Severe malaria	P. falciparum	Whole blood	Pigment microscopy	Hemozoin in leukocytes	Not applicable	Clinical outcome	Prognostic	Prognostic	Smear	Minutes	Microscope	Hospital	TRL 5	Pigment predicts mortality	Not diagnostic
21	Yu 2022	China	Prototype	Clinical Pf	P. falciparum	Whole blood	Smartphone polarized microscopy	Birefringence of hemozoin	Microscopy-level	Microscopy	Qualitative	Qualitative	Smear	Minutes	Smartphone + polarizer	Clinic	TRL 5–6	Low-cost imaging	Operator-dependent
22	Di Gregorio 2020	Italy	Laboratory	Pf culture	P. falciparum	Cultured RBCs	NMR relaxometry	T1/T2 relaxation	Not applicable	Not applicable	Not applicable	Not applicable	mL	Minutes	NMR relaxometer	Lab	TRL 3	Hz relaxometric signature	Large equipment
23	Eeckhout 2021	Belgium	Case report	Clinical Pf	P. falciparum	Blood smear	Pigment microscopy	Pigment in WBC	N/A	Microscopy	N/A	N/A	Smear	Minutes	Microscope	Hospital	TRL 5	Pigment linked to RDT false-negative	Single case
24	Baptista 2023	Portugal	Laboratory	Pf culture	P. falciparum	Cultured RBCs	UV–Vis–NIR spectroscopy	Absorption spectrum	Not applicable	Not applicable	Not applicable	Not applicable	mL	Minutes	Spectrophotometer	Laboratory	TRL 3–4	Stage-dependent spectra	Lab-only
Legend:
Summary of 24 studies evaluating next-generation malaria detection technologies that exploit the optical, magnetic, acoustic, or spectroscopic properties of malaria pigment. The table includes study design, sample characteristics, Plasmodium species, sample type, detection platform, detection principles, limits of detection (LOD), diagnostic performance metrics (sensitivity and specificity when a…

## Sheet: Sheet2
No.	Author (Year)	Country/Setting	Sample Type	Technology Class	Study Design
1	Yadav (2023)	India	β-hematin	UTLC–SERS	Laboratory
2	Sahoo (2024)	India	β-hematin	Nonlinear optical (Z-scan)	Laboratory
3	de Melo (2021)	Brazil	Clinical P. vivax	Magneto-optical (Gazelle™)	Diagnostic accuracy
4	Fernando (2022)	Sri Lanka	Clinical Pf	Magneto-optical (Gazelle™)	Diagnostic accuracy
5	Orbán (2021)	Thailand	Clinical Pf/Pv	RMOD	Diagnostic accuracy
6	RMOD+ML (2024)	Hungary	Lab Pf	RMOD + ML	Laboratory
7	PAFC (2021)	USA	Animal model	Photoacoustic	Preclinical
8	Cytophone (2022)	USA/Russia	Animal model	Photoacoustic multispectral	Preclinical
9	Tan (2023)	Malaysia	Clinical P. knowlesi	Gazelle™	Diagnostic accuracy
10	Orbán (2024)	Hungary	Pf culture	RMOD (frequency-resolved)	Laboratory
11	Giacometti (2021)	Italy/Cameroon	Clinical Pf	TMek (magnetophoretic)	Clinical prototype
12	Migdalski (2025)	Poland	Pf culture	Raman / 2D-COS	Laboratory
13	Nallapati (2025)	India	Clinical Pf/Pv	Hz-MOD	Multicentre clinical
14	Fontecha (2022)	Honduras	Clinical Pf	Gazelle™	Field observational
15	Pance (2022)	UK	iPSC RBC Pf	Flow cytometry	Research tool
16	Kwon (2025)	Korea	Pf culture	Hyperspectral imaging	Laboratory
17	Kara (2021)	Turkey	β-hematin	ON–OFF magneto-optical	Laboratory
18	Raccio (2020)	USA	β-hematin	ATRP catalytic assay	Laboratory
19	Srinamon (2022)	Africa	Severe malaria	Pigment-in-leukocytes	Prognostic cohort
20	Yu (2022)	China	Clinical Pf	Smartphone polarized microscopy	Prototype
21	Di Gregorio (2020)	Italy	Pf culture	NMR relaxometry	Laboratory
22	Eeckhout (2021)	Belgium	Clinical Pf	Pigment-in-leukocytes	Case report
23	Yu (2021)	China	Pf culture	UV–Vis–NIR spectrophotometry	Laboratory
24	Se-vacancy SERS (2024)	China	β-hematin	Nanophotonic SERS	Laboratory
